# Supplementary material for: Galectin-3 and Myeloperoxidase May Monitor Cancer-Therapy-Related Cardiotoxicity? A Systematic Review and Meta-Analysis
Source: Biomolecules. 2022 Nov 30;12(12):1788. doi: 10.3390/biom12121788 (PMC9775944; doi:10.3390/biom12121788)
Supplement: Supplementary file 1 [file biomolecules-12-01788-s001.zip]

Archive with 1 entries (1 files):
- biomolecules-2017606-supplementary.pdf
